# Supplementary material for: Reading Times of Common Musculoskeletal MRI Examinations: A Survey Study
Source: Tomography. 2024 Sep 20;10(9):1527–33. doi: 10.3390/tomography10090112 (PMC11435788; doi:10.3390/tomography10090112)
Supplement: Supplementary file 1 [file tomography-10-00112-s001.zip]

Archive with 1 entries (1 files):
- tomography-3178670-supplementary.pdf
